# Supplementary material for: 3D Nanocomposite with High Aspect Ratio Based on Polyaniline Decorated with Silver NPs: Synthesis and Application as Electrochemical Glucose Sensor
Source: Nanomaterials (Basel). 2023 Mar 10;13(6):1002. doi: 10.3390/nano13061002 (PMC10058674; doi:10.3390/nano13061002)
Supplement: Supplementary file 1 [file nanomaterials-13-01002-s001.zip]

Archive with 1 entries (1 files):
- nanomaterials-2251470-supplementary.pdf
